# Supplementary material for: A Systematic Review and Meta-Analysis of the Prevalence of Small Fibre Impairment in Patients with Fibromyalgia
Source: Diagnostics (Basel). 2022 May 3;12(5):1135. doi: 10.3390/diagnostics12051135 (PMC9139885; doi:10.3390/diagnostics12051135)
Supplement: Supplementary file 1 [file diagnostics-12-01135-s001.zip]

Archive with 1 entries (1 files):
- diagnostics-1687368-supplementary.pdf
